# Supplementary material for: Nitrogen and chlorophyll status determination in durum wheat as influenced by fertilization and soil management: Preliminary results
Source: PLoS One. 2019 Nov 14;14(11):e0225126. doi: 10.1371/journal.pone.0225126 (PMC6855487; doi:10.1371/journal.pone.0225126)
Supplement: S1 File — (XLSX) [file pone.0225126.s001.xlsx]

## Sheet: SPAD-Chlorophyll-NNI
Date (dd/mm/yyyy)	Block	Sub_plot	Test_area	Soil management	Nitrogen input	Zadoks scale	L1 CP	L1 DP	L2 CP	L2 DP	L3 CP	L3 DP	L4 CP	L4 DP	L5 CP	L5 DP	L6 CP	L6 DP	L7 CP	L7 DP	L8 CP	L8 DP	L9 CP	L9 DP	L10 CP	L10 DP	Mean CP SPAD	Mean DP SPAD	Mean SPAD	Chlorophyll (mg/g)	NNI
2018-03-28	I	19	Mount	RT	N0	22	23.5	24.7	24.3	12.8	31.2	7.4	26.4	27.4	29.2	31	27.7	27.7	27.4	29.9	32.8	33.4	24	15.8	29	33.9	27.55	24.4	25.975	1.39561	0.248754
2018-03-28	I	19	Center	RT	N0	22	27.9	27.2	23.7	25.7	27.7	28.2	28.5	26.2	25.4	16.6	25.5	23.9	26.9	26.7	26.8	26.9	24.6	31.6	30.1	32.3	26.71	26.53	26.62	1.74427	0.24572
2018-03-28	I	19	Valley	RT	N0	22	27.2	32.3	33.8	32.5	34.3	32.8	30.8	32.7	29.3	30.6	32.5	22	31.1	32.2	30.2	9.6	22.8	30	33	35.4	30.5	29.01	29.755	1.38875	0.256695
2018-03-28	I	20	Mount	RT	N1	22	25.5	31.3	29.2	29.1	32.4	30.4	24.9	29.9	24.4	27.2	30.3	28.3	29.4	27.7	23.3	24.2	24.2	27.1	26.3	27.2	26.99	28.24	27.615	1.56673	0.298566
2018-03-28	I	20	Center	RT	N1	22	31.5	24.8	28.6	30.1	23.8	23.5	25.4	27.5	28.1	29.4	26.7	30.1	29.1	13.2	19.1	11.9	24.2	30.8	30.2	30.7	26.67	25.2	25.935	1.94705	0.273163
2018-03-28	I	20	Valley	RT	N1	22	20.9	24	24.2	25.8	23.6	23.9	26.4	19	23.9	24.7	12.6	14.6	27.5	27.2	28.5	28.4	11.6	24.4	27.2	26.1	22.64	23.81	23.225	1.12261	0.269459
2018-03-28	I	21	Mount	RT	N2	22	31.8	30.8	24.8	27.8	25.1	28.5	27.1	30.7	25.6	28.1	33.2	32.6	24.9	26.8	29.2	23.9	25.1	26.1	26.7	25.9	27.35	28.12	27.735	1.40494	0.351265
2018-03-28	I	21	Center	RT	N2	22	32.3	35.1	26.4	28.3	25.5	16.5	30.6	29.9	27.2	30.4	30	31.3	25.5	27.8	30.9	32.9	27.6	31.2	26.1	16.6	28.21	28	28.105	1.4228	0.352043
2018-03-28	I	21	Valley	RT	N2	22	22.8	27.2	26.5	27.8	28.2	32.5	27.8	29.7	26.8	30.4	27.7	29.9	30.8	32	30.2	28.8	28.7	26.9	27.6	20.5	27.71	28.57	28.14	1.41144	0.365259
2018-03-28	I	22	Mount	NT	N1	22	32.3	32.1	27.7	24.2	27.5	30.7	27.4	28.7	24.9	27.4	24.5	27.4	24	16.1	24.9	27	28.8	28.7	28.5	30.2	27.05	27.25	27.15	1.44889	0.25749
2018-03-28	I	22	Center	NT	N1	22	32.4	31.4	27.5	30.8	29.7	26.2	21.9	29.6	27.8	29.3	29	27.1	27.2	27.8	23.7	33	31.1	31.4	28.7	30.3	27.9	29.69	28.795	1.54927	0.240042
2018-03-28	I	22	Valley	NT	N1	22	25.9	21.8	26.1	22	17.7	14.5	32.1	32.8	24.5	27.8	20.3	20.7	25.4	25.6	26.1	29.7	27.9	35	19.8	27.9	24.58	25.78	25.18	1.18595	0.223791
2018-03-28	I	23	Mount	NT	N0	22	28.9	34.4	32	35	33.2	34	22	30.2	26.3	27.5	26.9	30.1	27.3	30.1	28.2	30.2	31.6	31.6	26.8	24.8	28.32	30.79	29.555	1.44823	0.277812
2018-03-28	I	23	Center	NT	N0	22	26.5	22.8	28.9	31.2	25.8	23.3	28.2	13.5	30.5	24.3	26.9	28.4	28.8	28.3	25.9	24.9	32.4	32.4	31.6	33.5	28.55	26.26	27.405	1.44353	0.206896
2018-03-28	I	23	Valley	NT	N0	22	25.9	27.5	24.3	28.2	30.4	31.7	28.4	30.6	29.2	29	26.2	30.2	22	16	28.4	28.6	26.2	29	26.8	27.4	26.78	27.82	27.3	1.38423	0.178338
2018-03-28	I	24	Mount	NT	N2	22	31.0222	22.3	31.2	32.3	33.6	33	26.4	29.8	34.6	36.4	34.3	33.6	33	34.3	25.4	31.9	31.3	32.3	29.4	28	31.0222	31.39	31.2061	1.49504	0.253818
2018-03-28	I	24	Center	NT	N2	22	24.9	28.7	28.1	31.3	29.9	31.5	29.1	27.6	26.7	27.6	26.3	25.9	28.1	30	32	31.4	30.2	32	28	33.4	28.33	29.94	29.135	1.31284	0.200052
2018-03-28	I	24	Valley	NT	N2	22	31.6	34.2	28.6	30.3	31.9	31.8	27.8	30.3	27	29.8	26.3	29.8	25.6	27.9	30.4	30.6	26.7	28	21.3	25.7	27.72	29.84	28.78	1.27181	0.231555
2018-03-28	I	25	Mount	CT	N2	22	34.7	31.9	30.6	29.1	25.5	29.7	32.7	31.5	28.6	29.1	32.4	35.1	31.7	32	28.7	30.5	24.9	24	29.5	30	29.93	30.29	30.11	1.19564	0.330456
2018-03-28	I	25	Center	CT	N2	22	33.8	34.9	33	35.5	39.2	37.6	34	34.9	30.9	32.2	28	30.5	30.1	34	24.8	28.4	28.1	27.8	24.5	28.8	30.64	32.46	31.55	1.61262	0.298994
2018-03-28	I	25	Valley	CT	N2	22	30.2	31	27.8	23.5	26.5	28.6	24.4	27.6	28.1	32.6	27.7	31.8	27.1	27.6	32.8	32.5	30.3	33.2	27.3	30.1	28.22	29.85	29.035	1.33259	0.294056
2018-03-28	I	26	Mount	CT	N0	22	26.3	25.9	23.8	27.9	25.1	28.7	23.2	21	26.6	28.5	25.4	25.8	25.7	27.7	26.4	30	25.6	23.6	29.9	29.1	25.8	26.82	26.31	1.49908	0.286853
2018-03-28	I	26	Center	CT	N0	22	29.7	31.6	30.2	27.9	32.2	31.2	30	33.2	26	27.6	25.6	27.8	27.9	27.1	29.1	31	28.3	32.1	24.3	29.8	28.33	29.93	29.13	1.15906	0.284284
2018-03-28	I	26	Valley	CT	N0	22	29.6	30.9	28	31	26.9	29.1	30	30	30	28.8	25	26.1	26.5	27.4	24.6	24.9	25.7	25.5	22.7	23.1	26.9	27.68	27.29	1.31679	0.260479
2018-03-28	I	27	Mount	CT	N1	22	30.5	28.9	26.2	26.6	27.9	30.9	29	30.2	27.7	29.3	28.7	31.7	30.7	31.1	27.7	29.1	24.1	30	27.2	28.8	27.97	29.66	28.815	1.43014	0.250215
2018-03-28	I	27	Center	CT	N1	22	28.6	32.5	27.6	27.7	24.3	27.8	25.8	26.9	26.4	26.7	27.7	27.8	33.3	35.4	31.9	29.3	26.8	29.5	26.4	24.3	27.88	28.79	28.335	1.35165	0.276016
2018-03-28	I	27	Valley	CT	N1	22	31.6	31.1	32.1	34.5	25.3	33.8	31.2	34.8	27.2	30.6	28	24.6	31.4	34.8	34.4	34	29.3	27.9	27.3	26.9	29.78	31.3	30.54	1.74952	0.260073
2018-03-28	II	28	Mount	NT	N0	22	26.9	30.1	27.3	30.1	28.2	30.2	31.6	31.6	26.8	24.8	28.9	34.4	32	35	33.2	34	22	30.2	26.3	27.5	28.32	30.79	29.555	1.13893	0.192472
2018-03-28	II	28	Center	NT	N0	22	26.9	28.4	28.8	28.3	25.9	24.9	32.4	32.4	31.6	33.5	26.5	22.8	28.9	31.2	25.8	23.3	28.2	13.5	30.5	24.3	28.55	26.26	27.405	1.39531	0.2275
2018-03-28	II	28	Valley	NT	N0	22	26.2	30.2	22	16	28.4	28.6	26.2	29	26.8	27.4	25.9	27.5	24.3	28.2	30.4	31.7	28.4	30.6	29.2	29	26.78	27.82	27.3	0.827516	0.242449
2018-03-28	II	29	Mount	NT	N2	22	34.3	33.6	33	34.3	25.4	31.9	31.3	32.3	29.4	28	24.2	22.3	31.2	32.3	33.6	33	26.4	29.8	34.6	36.4	30.34	31.39	30.865	1.0796	0.216298
2018-03-28	II	29	Center	NT	N2	22	26.3	25.9	28.1	30	32	31.4	30.2	32	28	33.4	24.9	28.7	28.1	31.3	29.9	31.5	29.1	27.6	26.7	27.6	28.33	29.94	29.135	1.21433	0.242767
2018-03-28	II	29	Valley	NT	N2	22	26.3	29.8	25.6	27.9	30.4	30.6	26.7	28	21.3	25.7	31.6	34.2	28.6	30.3	31.9	31.8	27.8	30.3	27	29.8	27.72	29.84	28.78	1.13227	0.227932
2018-03-28	II	30	Mount	NT	N1	22	24.5	27.4	24	16.1	24.9	27	28.8	28.7	28.5	30.2	32.3	32.1	27.7	24.2	27.5	30.7	27.4	28.7	24.9	27.4	27.05	27.25	27.15	1.17275	0.232804
2018-03-28	II	30	Center	NT	N1	22	29	27.1	27.2	27.8	23.7	33	31.1	31.4	28.7	30.3	32.4	31.4	27.5	30.8	29.7	26.2	21.9	29.6	27.8	29.3	27.9	29.69	28.795	1.21608	0.242618
2018-03-28	II	30	Valley	NT	N1	22	20.3	20.7	25.4	25.6	26.1	29.7	27.9	35	19.8	27.9	25.9	21.8	26.1	22	17.7	14.5	32.1	32.8	24.5	27.8	24.58	25.78	25.18	1.36668	0.248966
2018-03-28	II	31	Mount	CT	N1	22	28.7	31.7	30.7	31.1	27.7	29.1	24.1	30	27.2	28.8	30.5	28.9	26.2	26.6	27.9	30.9	29	30.2	27.7	29.3	27.97	29.66	28.815	1.75449	0.268728
2018-03-28	II	31	Center	CT	N1	22	27.7	27.8	33.3	35.4	31.9	29.3	26.8	29.5	26.4	24.3	28.6	32.5	27.6	27.7	24.3	27.8	25.8	26.9	26.4	26.7	27.88	28.79	28.335	1.02416	0.25617
2018-03-28	II	31	Valley	CT	N1	22	28	24.6	31.4	34.8	34.4	34	29.3	27.9	27.3	26.9	31.6	31.1	32.1	34.5	25.3	33.8	31.2	34.8	27.2	30.6	29.78	31.3	30.54	1.83826	0.263056
2018-03-28	II	32	Mount	CT	N2	22	32.4	35.1	31.7	32	28.7	30.5	24.9	24	29.5	30	34.7	31.9	30.6	29.1	25.5	29.7	32.7	31.5	28.6	29.1	29.93	30.29	30.11	1.00504	0.193557
2018-03-28	II	32	Center	CT	N2	22	28	30.5	30.1	34	24.8	28.4	28.1	27.8	24.5	28.8	33.8	34.9	33	35.5	39.2	37.6	34	34.9	30.9	32.2	30.64	32.46	31.55	1.30612	0.232881
2018-03-28	II	32	Valley	CT	N2	22	27.7	31.8	27.1	27.6	32.8	32.5	30.3	33.2	27.3	30.1	30.2	31	27.8	23.5	26.5	28.6	24.4	27.6	28.1	32.6	28.22	29.85	29.035	1.04489	0.265705
2018-03-28	II	33	Mount	CT	N0	22	30.4	28.9	31.6	27.9	29.2	31	25.5	27.2	28	28.2	26.3	25.8	30.7	32.7	28.4	27.4	23.5	20.5	29.4	32.4	28.3	28.2	28.25	1.63499	0.210759
2018-03-28	II	33	Center	CT	N0	22	22.1	21.3	27.4	30.2	29.4	26.7	24.6	22.3	27.3	25.6	23	25.3	24.9	26.7	23.9	24	31.2	30.7	24.5	25.5	25.83	25.83	25.83	1.10893	0.215769
2018-03-28	II	33	Valley	CT	N0	22	27.5	26.5	26.6	27.9	26	26.7	28.7	32.4	25.7	27	31.7	31.5	24.5	25.3	24.1	28	26.5	28.5	23.5	28.2	26.48	28.2	27.34	0.945153	0.209944
2018-03-28	II	34	Mount	RT	N2	22	28.6	27.9	30.9	32.7	32.3	33.6	24.5	24.5	26	30.5	30.1	28.8	23.1	21.3	27.3	30.9	29.4	32.4	31.1	27.7	28.33	29.03	28.68	1.41897	0.267642
2018-03-28	II	34	Center	RT	N2	22	31	33.3	30	32.5	31.9	32.9	34.7	35.9	37.2	37.5	31.8	33.3	32.6	35.9	25.4	27.9	35.3	38.1	34.2	31.2	32.41	33.85	33.13	1.37754	0.323564
2018-03-28	II	34	Valley	RT	N2	22	25.8	33.8	23.8	33	29.5	32.1	32	29.3	29.3	30.8	30.9	33	27.5	28.7	26.1	25.1	27.7	30.6	29.3	30.4	28.19	30.68	29.435	1.24581	0.210904
2018-03-28	II	35	Mount	RT	N1	22	29.8	30.3	26.1	26.5	22.1	28.1	28.5	33.5	30.8	33.5	33.9	36	28.1	29	28.7	31.4	26.4	26.3	27	31.1	28.14	30.57	29.355	1.46416	0.232949
2018-03-28	II	35	Center	RT	N1	22	29.9	31.3	31.2	31.8	26.6	29.4	25.1	27.8	27.9	31.1	28.2	29.6	33.5	36.2	30.5	34.5	27	23.9	27	25.4	28.69	30.1	29.395	1.07174	0.271085
2018-03-28	II	35	Valley	RT	N1	22	31.5	32.6	28.5	31.5	31.1	30.2	28.5	27.9	26.6	29.8	28.5	28.7	28	28.4	24.9	31.3	30.2	27.9	30.8	31.8	28.86	30.01	29.435	1.69906	0.26444
2018-03-28	II	36	Mount	RT	N0	22	25.5	30.9	33.8	34	23.3	26.7	26.4	25.9	25.6	27	26.4	29.8	25.4	25.4	33.2	31.2	26	27.7	26.8	29.3	27.24	28.79	28.015	1.48338	0.292446
2018-03-28	II	36	Center	RT	N0	22	28	28.6	27.7	30.9	32.7	33.6	26.7	28.2	33	32.4	26.1	29.1	24.5	24.9	31.6	31.8	26.1	27	29	30.1	28.54	29.66	29.1	1.6788	0.296327
2018-03-28	II	36	Valley	RT	N0	22	28.9	29.5	30.8	30.9	28.4	27.7	23.1	23.5	27.7	28.4	25.6	25.9	30.2	28.7	28.9	27.8	27.6	25.6	29.9	29.4	28.11	27.74	27.925	1.67129	0.247606
2018-04-26	I	19	Mount	RT	N0	35	21.6	26.3	25.7	28.2	29.3	30.3	28	29.5	18.8	24.5	20.1	18.6	37	35	23.3	19.9	23.1	24.9	21.1	21.9	24.8	25.91	25.355	1.81927	0.332516
2018-04-26	I	19	Center	RT	N0	35	24.7	28.4	16.2	20.6	22.1	23.8	19.6	25.9	24.5	22.9	21.1	24	20.1	20.7	17.9	19.7	23.5	23.8	24.5	23	21.42	23.28	22.35	1.85678	0.306126
2018-04-26	I	19	Valley	RT	N0	35	24.4	23.3	20.8	22.9	21.4	22	18.2	12.4	25	26.7	25.7	23.7	19.5	20.3	22.6	22.7	22.4	25.2	20.4	20.5	22.04	21.97	22.005	2.37547	0.250485
2018-04-26	I	20	Mount	RT	N1	35	33.9	44	43.5	47.3	43.8	51.7	35.4	42.3	38	45.5	36.1	41	44	43.4	49.1	53.5	39.5	39.3	49.3	55.3	41.26	46.33	43.795	2.61325	0.817153
2018-04-26	I	20	Center	RT	N1	35	39.7	45.5	41.4	42.7	43.3	43.1	36.5	40.8	46.9	53.1	31.2	36.5	39	39.3	32.9	38.4	31.3	35.5	38.3	39.4	38.05	41.43	39.74	2.06885	0.602961
2018-04-26	I	20	Valley	RT	N1	35	48.3	52.9	40.1	43.1	38.2	39	48	48.4	43.3	42.6	38.4	38.4	39	43.4	42.4	48	43.3	38.8	45.7	45.3	42.67	43.99	43.33	2.29045	0.929052
2018-04-26	I	21	Mount	RT	N2	35	53.2	56.2	50.5	54.7	50.6	54.6	50.6	52.8	49.7	50.5	46.4	47.8	51.7	45.9	53	50	54.4	59.6	55.1	58.7	51.52	53.08	52.3	2.96266	1.63112
2018-04-26	I	21	Center	RT	N2	35	52.7	55	53.3	53.9	56.6	59.6	57.6	52.9	56.2	58.5	58.4	62.9	54.2	55	53.3	57.7	61.8	62.3	57.4	60.4	56.15	57.82	56.985	3.03729	1.20641
2018-04-26	I	21	Valley	RT	N2	35	52.9	52.1	55.8	54	56.8	57.5	53.7	59.1	61.3	62.9	57.8	54.2	59.9	61.2	57.1	57	57	55.4	57.2	54.1	56.95	56.75	56.85	3.27655	1.54867
2018-04-26	I	22	Mount	NT	N1	35	43	46.7	43.3	44.4	42	47.3	47.8	49.6	39.5	43.5	48.9	50.8	43.2	44.8	44	43.4	43.8	43.4	41.6	46.3	43.71	46.02	44.865	2.28428	0.584553
2018-04-26	I	22	Center	NT	N1	35	41.3	39.4	40.7	44.8	42.2	44.5	39.6	41.9	42.1	44	51.5	56.1	47	45.6	40.8	46.9	40.6	46.9	46	41.2	43.18	45.13	44.155	2.50383	0.737135
2018-04-26	I	22	Valley	NT	N1	35	45.5	51.3	43.4	45.9	41.4	45.4	43.5	24.2	45	40.7	41.1	44.2	45	47.1	46.3	49.9	40.4	43.4	38.8	41	43.04	43.31	43.175	2.23161	0.668248
2018-04-26	I	23	Mount	NT	N0	35	32.6	34.3	30.3	29.8	30.5	32.6	32.7	32.6	33.1	36.4	38.4	38.8	34.7	34.5	33.2	36.2	32.2	29.9	37.8	33.9	33.55	33.9	33.725	1.7049	0.345599
2018-04-26	I	23	Center	NT	N0	35	32.1	35.9	32.7	32.1	25.9	30	28	28.1	35.5	39.4	29.7	32.7	28.6	32.1	27.8	27.5	23.3	21.4	20	25.4	28.36	30.46	29.41	2.27026	0.324817
2018-04-26	I	23	Valley	NT	N0	35	31.2	33.1	29.1	27.9	26.5	26.1	24.5	22.6	30.9	31.4	32	31.8	32.9	32.9	24.9	24.6	27.7	25.9	28.2	24.7	28.79	28.1	28.445	1.49704	0.323446
2018-04-26	I	24	Mount	NT	N2	35	44.9	52.1	51.2	56.5	53.6	56.3	55.7	56.7	51.6	56.3	51.1	57.4	51.6	57.8	48.6	52.3	47.9	49.1	50.8	48.4	50.7	54.29	52.495	2.71987	1.02187
2018-04-26	I	24	Center	NT	N2	35	61	59.5	47.5	49.8	57.4	58.9	56.3	58.6	43.5	52.3	56.4	58.6	45.3	46.3	50.6	56.9	47.7	54.4	47.3	48.8	51.3	54.41	52.855	3.56908	0.980444
2018-04-26	I	24	Valley	NT	N2	35	56.3	60.4	50.8	55.8	49	48.8	57	55.9	46.2	53.2	52.5	55.9	39.5	47.8	42.1	47.6	49.4	51.2	52.9	60.6	49.57	53.72	51.645	3.57165	0.949857
2018-04-26	I	25	Mount	CT	N2	35	46.1	49.5	44.7	50.6	43	45.1	43.6	47.4	47.8	50.7	47.3	45.3	43.9	47.1111	46.5	44.8	42.3	43.7	41	46.9	44.62	47.1111	45.8656	2.7705	0.741209
2018-04-26	I	25	Center	CT	N2	35	51.4	49.7	48.2	53.2	46.4	51.9	49.7	53.4	45.8	42.8	46.6	47.4	58	55.7	46.3	40.8	50.8	56.1	51.5	46.2	49.47	49.72	49.595	3.68565	0.735703
2018-04-26	I	25	Valley	CT	N2	35	56	55.8	46.1	32.6	55.5	59.3	49.9	51.4	52	50	43	42.6	51	55.3	53	54.7	56.2	50.3	46.7	51.8	50.94	50.38	50.66	3.60323	0.772075
2018-04-26	I	26	Mount	CT	N0	35	19.8	21	23.7	19.4	24.1	23.4	18.9	15.8	23.3	21.9	16.8	14.5	29.6	25.7	20.2	19.6	15.4	16.4	19.5	13.5	21.13	19.12	20.125	1.55308	0.251769
2018-04-26	I	26	Center	CT	N0	35	23.4	26	23.5	21.8	20.6	13.3	12.4	14.7	21.7	23.6	19.4	17.3	16.3	18.4	19.3	19.8	27.5	19.4	21.7	20.8	20.58	19.51	20.045	1.42568	0.241982
2018-04-26	I	26	Valley	CT	N0	35	29.5	28.6	31.1	30.7	20.1	22.3	18.9	24.7	17.5	15.1	24	20.4	18.5	17.8	24.3	30.1	30.3	30	30.1	31.3	24.43	25.1	24.765	1.77913	0.24979
2018-04-26	I	27	Mount	CT	N1	35	48.2	48.3	48.5	54.4	42.4	43.8	48.1	46.9	48.9	46.5	50.2	49.3	45.4	45.8	44.1	42.1	40.8	39.3	47.5	45.9	46.41	46.23	46.32	3.54909	0.461456
2018-04-26	I	27	Center	CT	N1	35	52	59.5	47.9	48	52.2	54.7	45.7	48.2	45.7	45.3	46.8	47.1	53.4	58.8	44.6	44.1	35.7	44.1	37.8	36.2	46.18	48.6	47.39	3.14617	0.55603
2018-04-26	I	27	Valley	CT	N1	35	54	53.5	47.9	54.6	45	48.3	47.2	46.7	53.7	54.6	46.6	49.2	36.8	47.2	41.8	44.3	42.1	49.3	57.9	61.6	47.3	50.93	49.115	2.77221	0.748557
2018-04-26	II	28	Mount	NT	N0	35	40	45.3	42.1	40.2	31.6	35.9	32	24.3	42.6	44.1	37.7	35.4	38.3	42	23.9	36.8778	38	35.1	34	29.6	36.02	36.8778	36.4489	2.40269	0.417075
2018-04-26	II	28	Center	NT	N0	35	34.4	32.2	30.1	34	26.2	31.2	24.7	32.9667	34.2	37.3	28	30.9	28.4	33.8	34.1	35.8	25	23.5	34.1	38	29.92	32.9667	31.4433	1.95757	0.386483
2018-04-26	II	28	Valley	NT	N0	35	35.3	34.5	33.2	33.6	32.7	34.9	27.1	31.9	25.7	31.9	35.7	39.3	34.4	29.4	30.4	36.8	34.6	30	30.7	28.8	31.98	33.11	32.545	1.69572	0.401071
2018-04-26	II	29	Mount	NT	N2	35	45.4	43.3	48.7	46.1	37.6	41.3	48.2	39.3	44.0375	39.9	42.8	36.3	43.7	29.5	42.8	42.6	43.1	42.2	42.8	40.9	43.9138	40.14	42.0269	2.76086	0.97959
2018-04-26	II	29	Center	NT	N2	35	36.8	38.9	39.1	40.4	43	41.2	44	40.9	38.3	38.3	40.5	50	38.8	45.1	33.9	38.5	45.2	44.3	36.5	38.1	39.61	41.57	40.59	2.10865	0.85502
2018-04-26	II	29	Valley	NT	N2	35	54.2	48.3	35.5	40.1	41.1	45.4	45.3	47.4	43.6	44.2	41.5	45.8	44.5	44.3	44.7	40.2	45	43.7	40.2	43	43.56	44.24	43.9	2.09077	0.90244
2018-04-26	II	30	Mount	NT	N1	35	37.6	43.1	40.9	39.7	41.8	41.5	45.1	47.6	42	35.1	47.1	45.9	47.8	51.5	45.7	48.8	43	46.8	35.2	40.9	42.62	44.09	43.355	2.24879	0.708174
2018-04-26	II	30	Center	NT	N1	35	38.6	43.4	40.5	40.8	39.2	40.3	32	39.8	36.9	39	34	39.6	37	33.1	45.5	46.9	43.4	45.2	38.5	35.3	38.56	40.34	39.45	2.19623	0.622313
2018-04-26	II	30	Valley	NT	N1	35	35.8	38.6	40.3	45.9	46.2	46.4	42.7	39.5	44	41.2	42.7	48.5	40	31.2	36.9	38.3	35.9	40.9	42.9	46.7	40.74	41.72	41.23	1.89835	0.723093
2018-04-26	II	31	Mount	CT	N1	35	47.1	54.8	47	48.6	55.1	54.1	38.8	42.8	43.3	42.4	48.7	47.8	39.5	40.7	46	45.7	42.3	44.9	46.7	50.5	45.45	47.23	46.34	2.54674	0.569871
2018-04-26	II	31	Center	CT	N1	35	48.7	41.7	35.4	42.6	38.7	43	43.5	45.4	41.8	46	40.8	40.9	38	45.7	43.7	38.3	40.1	41.1	37.5	38.2	40.82	42.29	41.555	2.43761	0.656143
2018-04-26	II	31	Valley	CT	N1	35	49.4	47.3	34.4	41.5	45.8	47.7	41.1	48.3	43.4	42.1	45.7	46.7	43.9	51.5	38.6	43.1	42.1	50.1	47.8	48	43.22	46.63	44.925	2.32401	0.670479
2018-04-26	II	32	Mount	CT	N2	35	47.8	47.9	45.3	48.7	53.7	51.1	50.6	54.8	47.5	47.8	55.1	58.7	47.8	53.4	45.7	54.8	49.8	48.3	53.4	53.8	49.67	51.93	50.8	2.88877	0.976427
2018-04-26	II	32	Center	CT	N2	35	47.3	53.3	42.4	47.4	52.9	54.2	35.4	41.3	47.5	49.6	47.6	54.2	42.5	49.2	48.9	52.6	40	47.3	42.3	44.8	44.68	49.39	47.035	2.99914	0.963214
2018-04-26	II	32	Valley	CT	N2	35	50.9	52.8	48.9	52.3	48	45.2	34.2	44	45.4	53	47.9	46.9	45.4	46.4	45.2222	38.4	36.1	41.2	50.2	53.4	45.2222	47.36	46.2911	3.13409	0.879578
2018-04-26	II	33	Mount	CT	N0	35	26.3	21.5	20.2	19.8	16.9	15.8	20.3	19	19.2	22.2	17.5	17.7	14.5	15.6	16.9	19.1	17	15.3	19.2	19.5	18.8	18.55	18.675	1.5917	0.243832
2018-04-26	II	33	Center	CT	N0	35	17.7	18	18.8	18.6	23.3	19	21.7	22.2	18.9	19.3	17.9	15	16.6	14.2	19.3	18.7	16.7	16.5	24	28	19.49	18.95	19.22	1.24786	0.21428
2018-04-26	II	33	Valley	CT	N0	35	30.7	19.75	29.2	19.2	34	17.4	35.3	20.6	33.9	20.75	32.9	16.35	29.8	14.9	26.7	18.9	26.8	15.9	31.1	23.75	31.04	18.75	24.895	1.86156	0.246734
2018-04-26	II	34	Mount	RT	N2	35	50.2	56.5	57.2	62.4	51.3	54.1	58.3	58.1	51.8	54	57	54.7	51.6	53.1	46.4	50.4	48.1	49.5	59.8	59.1	53.17	55.19	54.18	4.52057	1.17572
2018-04-26	II	34	Center	RT	N2	35	54.7	58.1	57.7	53.4	59.2	56.5	48.8	56	46.5	48.9	60.4	56.9	60.7	58.2	57.1	60.6	54.4	60	54.1	53.5	55.36	56.21	55.785	4.31537	0.923511
2018-04-26	II	34	Valley	RT	N2	35	58.3	58.2	49	51	49.7	53	47.1	49.6	48.5	51.9	49.6	53.4	41	55	55.5	57.5	59.2	57.8	46.9	52.9	50.48	54.03	52.255	5.19527	1.00826
2018-04-26	II	35	Mount	RT	N1	35	49.5	51.5	45.2	50.9	43	47	44.8	49.6	43.9	53.1	46.3	47.3	44.2	45.2	43.9	43.5	51.5	50.7	49.5	51.4	46.18	49.02	47.6	2.38535	0.690697
2018-04-26	II	35	Center	RT	N1	35	47	47.9	46.3	51.6	46.2	44.3	38.8	36	37.1	42.5	48.2	45.2	43.1	42.2	40	43.3	43.2111	36.4	42.2	41.8	43.2111	43.12	43.1656	2.59124	0.743194
2018-04-26	II	35	Valley	RT	N1	35	41.3	54	50.8	58.7	49.7	52.1	44.9	48.8	46	52.7	53	51.3	48.7	39.7	51.1	51.5	46.7	51.3	45.3	53.3	47.75	51.34	49.545	2.36376	0.605958
2018-04-26	II	36	Mount	RT	N0	35	31.7	28.7	24.6	22.3	25.4	23.6	27.9	29.2	28.2	26.1	20	17	27.1	30.3	23.5	23.1	27	29.6	22	20.4	25.74	25.03	25.385	2.13768	0.239447
2018-04-26	II	36	Center	RT	N0	35	24.7	30.2	26.9	33.4	28.6	28.8	24.6	26.4	24.1	25.5	28.1	30.3	26.6	26.4	21.1	18.7	31.8	28.9	23	24.3	25.95	27.29	26.62	2.32144	0.274255
2018-04-26	II	36	Valley	RT	N0	35	30.1	31.6	25.1	24	26.4	31.9	22.3	19.5	24.1	27.2	25.7	26.7	15.6	17.5	15.2	12.5	26.8	23.4	23.5	26	23.48	24.03	23.755	1.76843	0.254462
2018-05-28	I	19	Mount	RT	N0	60	15	12.8	15.9	16.4	14.8	7.5	19.2	19.4	12.8	9.2	13	5.4	11.8	22.6	11.6	10.7	17.6	10.2	19.2	11.7	15.09	12.59	13.84	1.15502	0.293358
2018-05-28	I	19	Center	RT	N0	60	10.4	5.7	13.7	20.1	13.2	9.3	11.2	5.8	14.5	18	16.8	15.4	16.3	15.6	14.3	18.4	14.2	11.2	8.2	2.4	13.28	12.19	12.735	1.51232	0.30582
2018-05-28	I	19	Valley	RT	N0	60	27	24.7	20	20.3	21.1	29.9	8	0	12.5	14.8	4.3	15.2	18.6	19.8	15.8	15.1	12.3	4.3	22.2	18.3	16.18	16.24	16.21	1.35271	0.371646
2018-05-28	I	20	Mount	RT	N1	60	42.1	37.6	46.5333	32.7	53.5	52	41.8	29.6	45.1	44.6	51.7	51.2	47.1	50.6	42	45	51.3	43.2	44.2	44.8	46.5333	43.13	44.8317	4.33138	0.849987
2018-05-28	I	20	Center	RT	N1	60	54.3	57.7	57.2	54.3	46.7	48.5	50.5	49.9	54.1	50.3	51.5	52.3	52.6	53.4	48.2	48.8	48.7	47.9	45.7	44.1	50.95	50.72	50.835	2.93727	0.827853
2018-05-28	I	20	Valley	RT	N1	60	46.1	40.2	55.2	55.4	50.4	47.7	42.4	62	53.5	53.1	45.1	46.6	43.3	53.6	49.3	35.4	57	58	47.7	36.9	49	48.89	48.945	3.74955	1.10638
2018-05-28	I	21	Mount	RT	N2	60	57.3	55	62.8	47.1	67	55.3	52.4	54.6	29.2	50.1	61.2	48	58.2	57.4	59.5	58	68.4	59.3	44.5	46.5	56.05	53.13	54.59	4.30273	1.3821
2018-05-28	I	21	Center	RT	N2	60	57.4	49.6	51.9	44.5	60.5	62.4	45.9	55.9	55.7	56.7	50.5	54.4	54.9	60.8	57.9	48.9	53.7	54.2	65	58.8	55.34	54.62	54.98	3.83259	1.62008
2018-05-28	I	21	Valley	RT	N2	60	66.6	48.8	27.5	51	57.4	62.3	57.8	53.2	62	45.8	58.5	49.9	59.6	55	66.7	60	49.6	50.1	45.5	52.2	55.12	52.83	53.975	4.70879	1.32385
2018-05-28	I	22	Mount	NT	N1	60	44.9	42.2	50.5	46.3	43.4	46.7	46.3	43.9	45.5	45.6	47.7	48.9	44.2	44.9	55.1	54.1	54.4	53.4	51.7	49.6	48.37	47.56	47.965	3.02886	0.917985
2018-05-28	I	22	Center	NT	N1	60	51.6	41.7	30.6	49.3	50.8	44.7	47.7	44.5	36.9	40.4	52.5	51.8	43.4	47.4	47.8	45	43.1	43.8	44.9	56.2	44.93	46.48	45.705	4.26513	1.12666
2018-05-28	I	22	Valley	NT	N1	60	55	49.4	54.1	52	51.6	50.6	49.9	43.2	47.8	50.4	41.4	42.3	45.5	45	48	44	22.5	52.3	43.7	43	45.95	47.22	46.585	3.8857	0.848895
2018-05-28	I	23	Mount	NT	N0	60	47.2	41.7	44.8	48.7	33.8	30.6	49	45.3	33.8	32.3	37.4	33.8	40.2	43.3	46.2	56.8	48.4	45.7	40.9	40	42.17	41.82	41.995	2.92805	0.472891
2018-05-28	I	23	Center	NT	N0	60	46.9	42.5	41	44.4	42.3	39.4	34.7	45.9	41.9	31.5	34.3	35.3	38.7	34.6	40.1	38.4	43.3	42.8	34.1	37.5	39.73	39.23	39.48	3.16255	0.591473
2018-05-28	I	23	Valley	NT	N0	60	37.7	34.1	46.5	41.1	37.5	45.4	39.1	40.5	38.1	27.7	39.6	36	29.1	25.1	38.6	37.9	48.4	44.8	35.7	35.6	39.03	36.82	37.925	2.78642	0.57091
2018-05-28	I	24	Mount	NT	N2	60	53.8	53.5	36.1	60.2	62	58.4	39	42.6	58.3	54.2	63.6	53.9	56.6	39.6	62.6	65.4	50.1	40.6	45.5	61.6	52.76	53	52.88	4.29577	1.07125
2018-05-28	I	24	Center	NT	N2	60	48	55	57.2	57.4	32.1	53.8	51	30.3	49.6	50.9	55	44.9	51.8	52.2	57.4	61.9	54	53.4	52.3	45.8	50.84	50.56	50.7	3.3867	1.20114
2018-05-28	I	24	Valley	NT	N2	60	51.2	48.3	61.7	56.4	59.6	51.5	64.8	56.6	50	53.9	52.3	51.6	50.9	58.3	56	57.9	51.7	50.4	58.9	63.3	55.71	54.82	55.265	4.52043	1.16498
2018-05-28	I	25	Mount	CT	N2	60	44.6	54.2	49.6	49.3	48.9	51.6	48.4	47.3	53.8	55.4	42.2	53.1	51.9	50.2	42.4	38.5	49.7	44.4	50.7	51.6	48.22	49.56	48.89	3.43764	1.47605
2018-05-28	I	25	Center	CT	N2	60	54.4	55.9	53.6	54.6	46.8	46.6	49.2	32.3	39.5	46.6	53.9	57.5	54.3	56.7	46	54.2	44.1	47.4	54.9	56.2	49.67	50.8	50.235	3.78179	1.54826
2018-05-28	I	25	Valley	CT	N2	60	55	54.1	63.5	55.5	54	52.6	49.4	46.4	54.5	53.4	46.2	54.9	53.8	49.7	56.2	56.8	61.7	55.7	58.6	50.5	55.29	52.96	54.125	3.99429	1.29219
2018-05-28	I	26	Mount	CT	N0	60	18.6	13	6	8.7	3.5	2.5	9	2.9	14.9	12.2	10.4	5.1	2.2	6.93333	17.1	6.2	10.1	5.8	12.2	6	10.4	6.93333	8.66667	1.37734	0.311834
2018-05-28	I	26	Center	CT	N0	60	17.8	6.8	4.2	0	1.7	19.5	22.1	8	6.9	0.4	9.5	23	14.8	16.9	13.2	9.2	23.7	18.5	20.4	22.2	13.43	12.45	12.94	1.48699	0.412662
2018-05-28	I	26	Valley	CT	N0	60	22.4	13.8	18.3	20.3	6.6	0.5	17.7	5.2	30	7.1	20.2	17.9	23.8	27	18.2	22	18.6	7.6	24.8	10.2	20.06	13.16	16.61	1.76258	0.361573
2018-05-28	I	27	Mount	CT	N1	60	53.5	55.5	48.8	32.4	48.6	35.5	53	53	38.9	30.3	55.8	53.3	41.7	39.1	49.3	50.5	54.2	51.9	47.2	49.2	49.1	45.07	47.085	4.13326	0.839496
2018-05-28	I	27	Center	CT	N1	60	51.6	53.1	55.8	31.1	56.3	55.4	56.9	60.6	52.4	57.3	62	58.1	58.7	59.9	55.8	53.7	60.7	45.6	41	42	55.12	51.68	53.4	3.76008	0.900771
2018-05-28	I	27	Valley	CT	N1	60	51.2	35.4	51.4	57.8	51.8	51.9	61.1	57.7	56.5	56.4	54.4	52.5	52.3	26.5	43.8	44	44.5	45.6	54.1	41.3	52.11	46.91	49.51	3.0081	1.34049
2018-05-28	II	28	Mount	NT	N0	60	46.5	38.3	30.8	34.1	41.4	46.7	40.8	32.5	36.8	28.3	40.2	30.4	40.8	44.5	36.8	41.8	38.2	36.3	42.7	32.9	39.5	36.58	38.04	2.44385	0.730325
2018-05-28	II	28	Center	NT	N0	60	28.5	33.5	41.3	32.4	44.4	36.9	44.2	40.7	32.2	28.3	41.7	34.8	34.5	30.2	36.4	36.2	46.8	46.1	37.8	39.4	38.78	35.85	37.315	3.15107	0.592202
2018-05-28	II	28	Valley	NT	N0	60	38.4	32.2	41.2	24.8	24.9	36.8	39.2	46.3	42.2	39.9	25.7	49.6	24.5	35.7	41	35.9	39.8	37.6	41.2	37.2	35.81	37.6	36.705	2.27721	0.55254
2018-05-28	II	29	Mount	NT	N2	60	52.4	60.9	46.8	51.6	60.5	61.3	57.2	58.1	54.4	59	58.5	58.1	51	58.8	62.7	56	61.8	35	48.3	56.1	55.36	55.49	55.425	3.11059	1.59309
2018-05-28	II	29	Center	NT	N2	60	52.6	55.8	49.4	52.1	60.1	54.3	60.7	58.1	54.1	58.3	57.1	59.4	61.7	52.9	52.3	56	57.4	58.4	52.8	56.3	55.82	56.16	55.99	2.93958	1.64905
2018-05-28	II	29	Valley	NT	N2	60	52	55.7	50.9	53.3	46.6	32.1	56.2	41.7	29.8	54.4	46.6	43.9	48.1	55.8	35.2	57.2	47.6	46.5	53	58.2	46.6	49.88	48.24	3.00006	1.22093
2018-05-28	II	30	Mount	NT	N1	60	57.3	55.3	56.7	54.2	53.1	57.9	52.7	49.5	46.8	50.4	45.4	49.6	52.92	53.35	60.4	56.4	54.4	54.9	55.6	54.9	53.532	53.645	53.5885	3.46146	1.49917
2018-05-28	II	30	Center	NT	N1	60	54	57.4	60.4	55.6	55.7	50	55.6	51.3	54.5	55.4	32	48.9	43.1	34	55	25.9	33.6	44.9	36.9	24.2	48.08	44.76	46.42	3.61803	1.34043
2018-05-28	II	30	Valley	NT	N1	60	62.1	57.8	30.4	53.4	54.3	48.5	44.6	43	54.6	59.2	55.9	56	51.3	55	56.7	57.9	52.9	56.7	48	29.3	51.08	51.68	51.38	3.32131	1.15258
2018-05-28	II	31	Mount	CT	N1	60	32	47.8	52.4	52	42.5	37.6	44.7	38.5	55	53.8	45.8	48.7	51.2	50.7	57.9	53.2	44	52.2	52.4	54	47.79	48.85	48.32	2.86225	0.881728
2018-05-28	II	31	Center	CT	N1	60	47.7	49.6	51.9	48.6	37.1	34.5	48.7	40.6	40.2	43.5	50.7	43.2	43.4	43.2444	51.6	42.8	46.3	45.9	45.5	40.5	46.31	43.2444	44.7772	3.21277	0.728808
2018-05-28	II	31	Valley	CT	N1	60	51.1	49.2	49.5	50.8	59.5	57.8	59.2	62.6	38.6	42.6	56.3	54.4	43.1	46.5	43.3	38	35.8	28.5	44.7	48.8	48.11	47.92	48.015	3.21815	0.750379
2018-05-28	II	32	Mount	CT	N2	60	58.6	58.5	53.5	56.1	57	57.8	52.2	43.5	56.8	51.6	53.1	51	53.3	56.6	46.3	46.3	55.3	53.5	56.5	32.1	54.26	50.7	52.48	4.23329	1.01411
2018-05-28	II	32	Center	CT	N2	60	61.3	36.2	57	59.2	59.7	59.7	56.3	52.2	59.8	55.7	38.1	36.2	56.4	28.6	63.3	61.2	60.5	50.7	53.2	53.8	56.56	49.35	52.955	4.37083	1.08219
2018-05-28	II	32	Valley	CT	N2	60	52.6	33.9	42.5	59.9	56.2	57.8	55.6	55.4	50.8	43.9	55.2	55.6	59.4	55.6	59.4	57.6	51.3	51.4	62.8	63.2	54.58	53.43	54.005	5.56501	1.26053
2018-05-28	II	33	Mount	CT	N0	60	4.8	8.3	19.4	12.2	10.9	8.1	22.8	19.9	32.5	25.6	5.9	1.3	18.3	16.2	17.8	18.2	17.9	11.3	14.7	10.7	16.5	13.18	14.84	1.91319	0.263592
2018-05-28	II	33	Center	CT	N0	60	13.9	3.1	21.2	12.6	22.7	26.6	1.4	5.3	19.6	24	29.6	25	16.5	19.6	11.7	11.3	6.3	8.3	22.4	6.2	16.53	14.2	15.365	1.59451	0.295429
2018-05-28	II	33	Valley	CT	N0	60	24.4	38.3	2.2	0	7.8	6.7	9.8	8.5	26	24.7	11.5	7.9	19.2	11.7	15.5	23.1	17.7	18.2	24.4	17.9	15.85	15.7	15.775	1.1274	0.433661
2018-05-28	II	34	Mount	RT	N2	60	42.3	54.3	53	45.1	54.6	54.6	45.3	54.4	53.3	58.2	55.7	59.2	45.9	49.8	50.2	53.7	53.6	52	53.7	51.9	50.76	53.32	52.04	3.63964	1.11625
2018-05-28	II	34	Center	RT	N2	60	49.9	49.1	50.4	53.8	47.5	56.9	47.7	47.7	59.4	57.7	42.3	58.9	60.6	58.7	55.4	52.5	47.1	58.3	62.1	59.4	52.24	55.3	53.77	3.49447	1.37094
2018-05-28	II	34	Valley	RT	N2	60	63.2	57.7	56.1	55.9	55.3	54.4	43.3	47	46	54.7	60.3	60.1	52	48.2	61	57	60	56.9	64	55.8	56.12	54.77	55.445	4.5657	1.33707
2018-05-28	II	35	Mount	RT	N1	60	50.2	50.5	46.1	46.8	41.3	39.7	38.7	32.9	50.5	42.6	42.5	43.1	44.8	44.6	42.5	40	43.5	34.2	50.6	50.5	45.07	42.49	43.78	2.95126	0.985814
2018-05-28	II	35	Center	RT	N1	60	34.8	44.9	47.1	52.7	52.9	41.4	42.1	40.2	51	47.8	44.7	45.5	42.9	42.2	44.8	43.9	51	37.1	54	45.3	46.53	44.1	45.315	2.66329	0.924604
2018-05-28	II	35	Valley	RT	N1	60	48.8	50	45	55.7	48.8	47.1	55.7	53.2	48.2	48.1	47.6	36.8	48.8	45.8	53.7	51.2	49.9	45.5	56.2	57.2	50.27	49.06	49.665	3.41871	0.850866
2018-05-28	II	36	Mount	RT	N0	60	26.1	23.4	20.3	16.7	23.9	14.1	26.3	25.3	30.6	28	26.8	24.2	23	29.5	23.4	20.6	24.7	23.2	11.7	16.4	23.68	22.14	22.91	1.83899	0.437433
2018-05-28	II	36	Center	RT	N0	60	30.2	28.7	31	27	32.4	31.7	32.9	33.8	21.1	21.7	30.4	31.4	26.5	17.7	17.2	23.9	36	33.9	17.5	21.8	27.52	27.16	27.34	1.79611	0.354862
2018-05-28	II	36	Valley	RT	N0	60	42.8	38.2	26.5	22.8	33	27.5	34	34	29.8	35.2	22.3	26.4	31.7	32.4	35	36.5	29	29.8	31.4	29.2	31.55	31.2	31.375	1.56467	0.485428

## Sheet: Total biomass yield-HI
Year	Date	Block	SUB_Plots	test_area	Soil management	Nitrogen input	Zadoks scale	Total biomass yield (g/m2)	HI
2018	2018-07-06	I	19	1	RT	N0	92	510	0.3
2018	2018-07-06	I	19	2	RT	N0	92	535.64	0.31
2018	2018-07-06	I	19	3	RT	N0	92	365.7	0.29
2018	2018-07-06	I	20	1	RT	N1	92	1029.86	0.311803
2018	2018-07-06	I	20	2	RT	N1	92	1102.54	0.309643
2018	2018-07-06	I	20	3	RT	N1	92	957.188	0.314291
2018	2018-07-06	I	21	1	RT	N2	92	1603.35	0.33
2018	2018-07-06	I	21	2	RT	N2	92	1382.41	0.33
2018	2018-07-06	I	21	3	RT	N2	92	1492.88	0.33
2018	2018-07-06	I	22	1	NT	N1	92	1059.12	0.295307
2018	2018-07-06	I	22	2	NT	N1	92	971.353	0.31
2018	2018-07-06	I	22	3	NT	N1	92	941.765	0.29
2018	2018-07-06	I	23	1	NT	N0	92	677.41	0.36
2018	2018-07-06	I	23	2	NT	N0	92	614.7	0.36
2018	2018-07-06	I	23	3	NT	N0	92	714.05	0.38
2018	2018-07-06	I	24	1	NT	N2	92	1236.35	0.32
2018	2018-07-06	I	24	2	NT	N2	92	1335.23	0.3
2018	2018-07-06	I	24	3	NT	N2	92	1313.29	0.36
2018	2018-07-06	I	25	1	CT	N2	92	1591.17	0.37
2018	2018-07-06	I	25	2	CT	N2	92	1632.76	0.36
2018	2018-07-06	I	25	3	CT	N2	92	1674.35	0.35
2018	2018-07-06	I	26	1	CT	N0	92	427.41	0.31
2018	2018-07-06	I	26	2	CT	N0	92	525.76	0.3
2018	2018-07-06	I	26	3	CT	N0	92	456.7	0.32
2018	2018-07-06	I	27	1	CT	N1	92	898.706	0.320395
2018	2018-07-06	I	27	2	CT	N1	92	933.882	0.32716
2018	2018-07-06	I	27	3	CT	N1	92	689.471	0.301425
2018	2018-07-06	II	28	1	NT	N0	92	742.41	0.35
2018	2018-07-06	II	28	2	NT	N0	92	682.82	0.38
2018	2018-07-06	II	28	3	NT	N0	92	686.28	0.36
2018	2018-07-06	II	29	1	NT	N2	92	1224.94	0.36
2018	2018-07-06	II	29	2	NT	N2	92	1226.23	0.34
2018	2018-07-06	II	29	3	NT	N2	92	1021.35	0.39
2018	2018-07-06	II	30	1	NT	N1	92	982	0.31
2018	2018-07-06	II	30	2	NT	N1	92	875.471	0.293489
2018	2018-07-06	II	30	3	NT	N1	92	925.588	0.311916
2018	2018-07-06	II	31	1	CT	N1	92	940.118	0.318358
2018	2018-07-06	II	31	2	CT	N1	92	865.8	0.313712
2018	2018-07-06	II	31	3	CT	N1	92	866.941	0.296987
2018	2018-07-06	II	32	1	CT	N2	92	865.29	0.31
2018	2018-07-06	II	32	2	CT	N2	92	1119.82	0.32
2018	2018-07-06	II	32	3	CT	N2	92	988.94	0.32
2018	2018-07-06	II	33	1	CT	N0	92	407.35	0.29
2018	2018-07-06	II	33	2	CT	N0	92	303	0.32
2018	2018-07-06	II	33	3	CT	N0	92	405.76	0.31
2018	2018-07-06	II	34	1	RT	N2	92	1037.47	0.29
2018	2018-07-06	II	34	2	RT	N2	92	999.47	0.31
2018	2018-07-06	II	34	3	RT	N2	92	1206.7	0.31
2018	2018-07-06	II	35	1	RT	N1	92	902.118	0.305816
2018	2018-07-06	II	35	2	RT	N1	92	773.471	0.332573
2018	2018-07-06	II	35	3	RT	N1	92	745.824	0.315325
2018	2018-07-06	II	36	1	RT	N0	92	432.11	0.3
2018	2018-07-06	II	36	2	RT	N0	92	470.29	0.3
2018	2018-07-06	II	36	3	RT	N0	92	403.7	0.29
